# Supplementary material for: MAEBL Contributes to Plasmodium Sporozoite Adhesiveness
Source: Int J Mol Sci. 2022 May 20;23(10):5711. doi: 10.3390/ijms23105711 (PMC9146008; doi:10.3390/ijms23105711)
Supplement: Supplementary file 1 [file ijms-23-05711-s001.zip]

Archive with 1 entries (1 files):
- ijms-1707243-supplementary.pdf
